# Supplementary material for: Genetic and genomic analyses for predicted methane‐related traits in Japanese Black steers
Source: Anim Sci J. 2020 May 14;91(1):e13383. doi: 10.1111/asj.13383 (PMC7379199; doi:10.1111/asj.13383)
Supplement: Supplementary file 2 — Table S1 [file ASJ-91-e13383-s002.xlsx]

## Sheet: TableS1
Table S1. Summary of dietary and animal characteristics to predict methane-related traits.
	Traitsa	N	Mean	SD	Min	Max
	BW, kg	4578	425.886	41.1424	276	594
	DG, kg/day	4578	0.90739	0.106315	0.54	1.3
	DMI, kg/day	4578	8.9709	0.794983	6.65	12.49
	TDN, %	4578	68.8997	0.572828	66.6171	70.3854
	Rrate, %	4578	22.7997	2.96802	15.1016	34.6264
aBW, Average body weight; DG, Average daily gain; DMI, Dry matter intake; TDN, Total digestible nutrients in DMI; Rrate, Ratio of roughage to DMI.
