# Supplementary material for: Genetic and genomic analyses for predicted methane‐related traits in Japanese Black steers
Source: Anim Sci J. 2020 May 14;91(1):e13383. doi: 10.1111/asj.13383 (PMC7379199; doi:10.1111/asj.13383)
Supplement: Supplementary file 3 — Table S2 [file ASJ-91-e13383-s003.xlsx]

## Sheet: TableS2
Table S2. Descriptive statistics and estimated genetic variances, residual variances, and heritabilities of average daily gain and feed-efficiency traits.
		Descriptive statistics						Genetic variance			Residual variance			Heritability
	Traits	N	Mean	SD	Min	Max		Estimates	SE		Estimates	SE		Estimates	SE
	Average daily gain, kg/day	4578	0.90739	0.106315	0.54	1.3		0.00548587	0.000626241		0.00465635	0.000466101		0.5409	0.0521
	Feed conversion rate	4548	9.93769	0.884325	7.22222	12.7097		0.242932	0.034361		0.39487	0.0273266		0.3809	0.0484
	Residual feed intake, kg/day	4545	-0.00971094	0.564048	-1.62363	1.75826		0.0887249	0.0117361		0.116199	0.0091065		0.433	0.0505
	Residual body weight gain, kg/day	4556	-0.000235923	0.0700896	-0.20588	0.215055		0.00118335	0.000200908		0.00295067	0.00016861		0.2862	0.0452
	Residual intake and body weight gain	4554	0.000132156	1.61968	-4.95631	4.98506		0.634065	0.0971003		1.23061	0.0788853		0.34	0.0475
